# Supplementary material for: Medium-Chain Acyl-CoA Dehydrogenase Deficiency (MCADD) Newborn Screening in Italy: Five Years’ Experience from a Nationwide Program
Source: Int J Neonatal Screen. 2025 Sep 26;11(4):86. doi: 10.3390/ijns11040086 (PMC12550940; doi:10.3390/ijns11040086)
Supplement: Supplementary file 1 [file IJNS-11-00086-s001.zip]

Archive with 1 entries (1 files):
- IJNS-3754467-supplementary.pdf
